# Supplementary material for: Statistical degradation modelling of Poly(D,L-lactide-co-glycolide) copolymers for bioscaffold applications
Source: PLoS One. 2018 Oct 1;13(10):e0204004. doi: 10.1371/journal.pone.0204004 (PMC6166939; doi:10.1371/journal.pone.0204004)
Supplement: S1 Dataset — The polymer mass loss, the mass of water, the molecular weight, the glass transition temperature and the pH variables have been monitored depending on time, for all the studied polymer formulations, obtaining two replicates (test variable) per polymer and time. The viscosity, DL-lactide molar ratio, and presence of acid term variables corresponding to each polymer formulation are also included in the dataset. (TXT) [file pone.0204004.s001.txt]

Time	MassLoss	MassWater	Test	MolecularWeight	Polymer	Tg	Tg_inic	pH	Type	Viscosity	MolarRatio	AcidTermination
1	0	0,052	1	17	PDLG5002	36,36	34,61	7,13	Amorphous	2	50	NO
2	0	0,041	1	17	PDLG5002	36,16	34,61	6,82	Amorphous	2	50	NO
3	0	0,04	1	17	PDLG5002	35,97	34,61	6,82	Amorphous	2	50	NO
6	0	0,023	1	17	PDLG5002	36,61	34,61	6,75	Amorphous	2	50	NO
10	-0,002	0,03	1	17	PDLG5002	30,59	34,61	6,51	Amorphous	2	50	NO
13	-0,005	0,024	1	17	PDLG5002	29,46	34,61	5,01	Amorphous	2	50	NO
17	-0,006	0,016	1	17	PDLG5002	7,03	34,61	3,34	Amorphous	2	50	NO
20	-0,002	0,033	1	17	PDLG5002	2,23	34,61	2,2	Amorphous	2	50	NO
23	0,027	0,038	1	17	PDLG5002	1,79	34,61	1,81	Amorphous	2	50	NO
27	0,071	0,025	1	17	PDLG5002	3,76	34,61	1,47	Amorphous	2	50	NO
30	0,128	0,023	1	17	PDLG5002	-3,2	34,61	1,36	Amorphous	2	50	NO
34	0,204	0,034	1	17	PDLG5002	-17	34,61	1,13	Amorphous	2	50	NO
37	0,236	0,02	1	17	PDLG5002	-17,1	34,61	1,13	Amorphous	2	50	NO
44	0,3	NA	1	17	PDLG5002	NA	34,61	1,27	Amorphous	2	50	NO
3	0,001	0,022	2	17	PDLG5002	36,36	34,61	6,84	Amorphous	2	50	NO
6	0,001	0,021	2	17	PDLG5002	35,13	34,61	6,57	Amorphous	2	50	NO
10	0	0,017	2	17	PDLG5002	34,74	34,61	6,43	Amorphous	2	50	NO
13	NA	NA	2	17	PDLG5002	30,34	34,61	5,8	Amorphous	2	50	NO
17	-0,001	0,021	2	17	PDLG5002	18,66	34,61	4,19	Amorphous	2	50	NO
20	-0,005	0,021	2	17	PDLG5002	11,24	34,61	2,79	Amorphous	2	50	NO
23	0,008	0,024	2	17	PDLG5002	11,39	34,61	1,9	Amorphous	2	50	NO
27	0,076	0,035	2	17	PDLG5002	-4,01	34,61	1,41	Amorphous	2	50	NO
30	0,115	0,025	2	17	PDLG5002	-2,52	34,61	1,36	Amorphous	2	50	NO
34	0,177	0,03	2	17	PDLG5002	-9,8	34,61	1,18	Amorphous	2	50	NO
37	0,238	0,014	2	17	PDLG5002	-6,88	34,61	1,15	Amorphous	2	50	NO
41	NA	NA	2	17	PDLG5002	-17	34,61	0,99	Amorphous	2	50	NO
44	0,277	0,017	2	17	PDLG5002	-17,1	34,61	1,07	Amorphous	2	50	NO
48	0,3	0	2	17	PDLG5002	NA	34,61	0,86	Amorphous	2	50	NO
1	-0,023	0,042	1	17	PDLG7502A	41,53	41,53	4,91	Amorphous	2	75	YES
2	-0,028	0,042	1	17	PDLG7502A	42,23	41,53	4	Amorphous	2	75	YES
3	-0,028	0,034	1	17	PDLG7502A	40,94	41,53	3,88	Amorphous	2	75	YES
6	-0,034	0,041	1	17	PDLG7502A	22,28	41,53	3,22	Amorphous	2	75	YES
10	0,02	0,033	1	17	PDLG7502A	17,08	41,53	1,87	Amorphous	2	75	YES
13	0,041	0,016	1	17	PDLG7502A	8,2	41,53	1,82	Amorphous	2	75	YES
17	0,101	0,026	1	17	PDLG7502A	8,62	41,53	1,53	Amorphous	2	75	YES
20	0,141	0,032	1	17	PDLG7502A	6,91	41,53	1,48	Amorphous	2	75	YES
23	0,163	0,04	1	17	PDLG7502A	-6,05	41,53	1,34	Amorphous	2	75	YES
27	0,232	0,055	1	17	PDLG7502A	-0,4	41,53	1,21	Amorphous	2	75	YES
30	0,253	0,025	1	17	PDLG7502A	-2,51	41,53	1,22	Amorphous	2	75	YES
34	0,285	0,022	1	17	PDLG7502A	3,87	41,53	1,05	Amorphous	2	75	YES
37	0,295	0,014	1	17	PDLG7502A	1,42	41,53	1,04	Amorphous	2	75	YES
44	0,3	NA	1	17	PDLG7502A	NA	41,53	1,2	Amorphous	2	75	YES
3	-0,015	0,044	2	17	PDLG7502A	28,42	41,53	3,86	Amorphous	2	75	YES
6	-0,026	0,03	2	17	PDLG7502A	21,66	41,53	3,2	Amorphous	2	75	YES
10	0,007	0,04	2	17	PDLG7502A	15,04	41,53	2,12	Amorphous	2	75	YES
17	0,077	0,026	2	17	PDLG7502A	7,21	41,53	1,54	Amorphous	2	75	YES
20	0,122	0,023	2	17	PDLG7502A	7,69	41,53	1,66	Amorphous	2	75	YES
23	0,17	0,028	2	17	PDLG7502A	4,38	41,53	1,33	Amorphous	2	75	YES
27	0,232	0,028	2	17	PDLG7502A	-1,24	41,53	1,11	Amorphous	2	75	YES
30	0,241	0,025	2	17	PDLG7502A	-5,1	41,53	1,18	Amorphous	2	75	YES
34	0,275	0,022	2	17	PDLG7502A	-6,52	41,53	1,04	Amorphous	2	75	YES
37	0,286	0,02	2	17	PDLG7502A	-15,33	41,53	1,09	Amorphous	2	75	YES
41	0,294	0,027	2	17	PDLG7502A	NA	41,53	1,03	Amorphous	2	75	YES
44	0,292	0,022	2	17	PDLG7502A	NA	41,53	1,04	Amorphous	2	75	YES
48	0,3	NA	2	17	PDLG7502A	NA	41,53	0,92	Amorphous	2	75	YES
1	0,013	0,049	1	17	PDLG7502	38,35	38,35	7	Amorphous	2	75	NO
2	0	0,072	1	17	PDLG7502	37,25	38,35	6,9	Amorphous	2	75	NO
3	0	0,04	1	17	PDLG7502	37,27	38,35	6,87	Amorphous	2	75	NO
6	-0,001	0,028	1	17	PDLG7502	37,71	38,35	6,59	Amorphous	2	75	NO
10	0	0,026	1	17	PDLG7502	38,79	38,35	6,28	Amorphous	2	75	NO
13	-0,001	0,018	1	17	PDLG7502	36,73	38,35	6,35	Amorphous	2	75	NO
17	-0,015	0,049	1	17	PDLG7502	32,47	38,35	5,73	Amorphous	2	75	NO
20	-0,013	0,034	1	17	PDLG7502	25,68	38,35	4,15	Amorphous	2	75	NO
23	-0,017	0,023	1	17	PDLG7502	6,36	38,35	3,22	Amorphous	2	75	NO
27	-0,001	0,029	1	17	PDLG7502	13,93	38,35	2,04	Amorphous	2	75	NO
30	0,021	0,029	1	17	PDLG7502	8,99	38,35	1,89	Amorphous	2	75	NO
34	0,047	0,03	1	17	PDLG7502	4,02	38,35	1,5	Amorphous	2	75	NO
37	0,073	0,038	1	17	PDLG7502	0,74	38,35	1,49	Amorphous	2	75	NO
44	0,149	0,028	1	17	PDLG7502	-6,83	38,35	1,5	Amorphous	2	75	NO
48	0,192	0,033	1	17	PDLG7502	-10,78	38,35	1,44	Amorphous	2	75	NO
3	0,001	0,03	2	17	PDLG7502	39,03	38,35	6,85	Amorphous	2	75	NO
6	0,001	0,037	2	17	PDLG7502	38,96	38,35	6,55	Amorphous	2	75	NO
10	0,001	0,056	2	17	PDLG7502	38,1	38,35	6,48	Amorphous	2	75	NO
17	-0,001	0,035	2	17	PDLG7502	32,85	38,35	6,1	Amorphous	2	75	NO
20	-0,004	0,037	2	17	PDLG7502	30,52	38,35	5,33	Amorphous	2	75	NO
23	-0,008	0,025	2	17	PDLG7502	26,45	38,35	3,85	Amorphous	2	75	NO
27	-0,006	0,037	2	17	PDLG7502	13,76	38,35	2,3	Amorphous	2	75	NO
30	0	0,023	2	17	PDLG7502	16,1	38,35	2,05	Amorphous	2	75	NO
34	0,032	0,033	2	17	PDLG7502	5,68	38,35	1,76	Amorphous	2	75	NO
37	0,056	0,03	2	17	PDLG7502	4,77	38,35	1,43	Amorphous	2	75	NO
41	0,119	0,027	2	17	PDLG7502	-0,63	38,35	1,38	Amorphous	2	75	NO
44	0,159	0,035	2	17	PDLG7502	-6,2	38,35	1,15	Amorphous	2	75	NO
48	0,206	0,038	2	17	PDLG7502	NA	38,35	1,15	Amorphous	2	75	NO
51	0,24	0,029	2	17	PDLG7502	-19,93	38,35	1,16	Amorphous	2	75	NO
55	0,262	0,017	2	17	PDLG7502	NA	38,35	1,12	Amorphous	2	75	NO
58	NA	NA	2	17	PDLG7502	NA	38,35	1,37	Amorphous	2	75	NO
62	0,278	0,022	2	17	PDLG7502	NA	38,35	1,09	Amorphous	2	75	NO
65	0,3	NA	2	17	PDLG7502	NA	38,35	1,18	Amorphous	2	75	NO
1	0	0,088	1	153	PDLG5010	47,44	47,44	7,25	Amorphous	10	50	NO
2	-0,001	0,093	1	153	PDLG5010	48,19	47,44	7,05	Amorphous	10	50	NO
3	-0,001	0,078	1	153	PDLG5010	48,34	47,44	7,09	Amorphous	10	50	NO
6	-0,001	0,056	1	153	PDLG5010	46,51	47,44	6,84	Amorphous	10	50	NO
10	0	0,051	1	153	PDLG5010	47,07	47,44	6,64	Amorphous	10	50	NO
13	-0,001	0,063	1	153	PDLG5010	44,28	47,44	6,44	Amorphous	10	50	NO
17	0,001	0,066	1	153	PDLG5010	40,17	47,44	6,19	Amorphous	10	50	NO
23	-0,004	0,096	1	153	PDLG5010	10,73	47,44	4,28	Amorphous	10	50	NO
30	0,024	0,121	1	153	PDLG5010	13,01	47,44	1,9	Amorphous	10	50	NO
37	0,158	0,067	1	153	PDLG5010	-7,38	47,44	1,2	Amorphous	10	50	NO
44	0,245	0,046	1	153	PDLG5010	NA	47,44	1,25	Amorphous	10	50	NO
48	0,253	0,066	1	153	PDLG5010	-20,88	47,44	1,24	Amorphous	10	50	NO
51	0,277	0,032	1	153	PDLG5010	-21,77	47,44	1,09	Amorphous	10	50	NO
58	0,285	0,058	1	153	PDLG5010	NA	47,44	1,06	Amorphous	10	50	NO
62	0,3	NA	1	153	PDLG5010	NA	47,44	0,97	Amorphous	10	50	NO
3	0,001	0,053	2	153	PDLG5010	49	47,44	7,31	Amorphous	10	50	NO
6	0	0,092	2	153	PDLG5010	48,99	47,44	6,94	Amorphous	10	50	NO
10	0	0,076	2	153	PDLG5010	48,34	47,44	6,93	Amorphous	10	50	NO
13	NA	NA	2	153	PDLG5010	45,96	47,44	6,71	Amorphous	10	50	NO
17	-0,001	0,077	2	153	PDLG5010	44,62	47,44	6,76	Amorphous	10	50	NO
20	-0,001	0,059	2	153	PDLG5010	40,96	47,44	6,75	Amorphous	10	50	NO
23	0,003	0,074	2	153	PDLG5010	31,98	47,44	6,45	Amorphous	10	50	NO
27	-0,002	0,073	2	153	PDLG5010	15,97	47,44	5,97	Amorphous	10	50	NO
30	-0,055	0,083	2	153	PDLG5010	-0,43	47,44	2,77	Amorphous	10	50	NO
34	0,037	0,073	2	153	PDLG5010	-2,97	47,44	1,79	Amorphous	10	50	NO
37	0,005	0,093	2	153	PDLG5010	-4,37	47,44	1,79	Amorphous	10	50	NO
41	0,131	0,054	2	153	PDLG5010	-7,99	47,44	1,22	Amorphous	10	50	NO
44	0,199	0,047	2	153	PDLG5010	-5,25	47,44	1,13	Amorphous	10	50	NO
48	0,249	0,041	2	153	PDLG5010	-12,99	47,44	1,02	Amorphous	10	50	NO
51	0,28	0,056	2	153	PDLG5010	NA	47,44	1,05	Amorphous	10	50	NO
55	0,262	0,052	2	153	PDLG5010	NA	47,44	1,04	Amorphous	10	50	NO
58	NA	NA	2	153	PDLG5010	NA	47,44	1,28	Amorphous	10	50	NO
62	0,275	0,04	2	153	PDLG5010	-17,91	47,44	1,01	Amorphous	10	50	NO
65	0,3	NA	2	153	PDLG5010	NA	47,44	1,1	Amorphous	10	50	NO
2	0	0,047	1	44	PDLG5004	45,49	43,97	6,99	Amorphous	4	50	NO
5	0,001	0,04	1	44	PDLG5004	45,19	43,97	6,83	Amorphous	4	50	NO
9	0,011	0,054	1	44	PDLG5004	42	43,97	6,5	Amorphous	4	50	NO
12	0,033	0,037	1	44	PDLG5004	39,21	43,97	5,47	Amorphous	4	50	NO
15	0,002	0,028	1	44	PDLG5004	35,57	43,97	5,5	Amorphous	4	50	NO
20	-0,008	0,062	1	44	PDLG5004	13,58	43,97	3,75	Amorphous	4	50	NO
23	-0,009	0,08	1	44	PDLG5004	-1,67	43,97	2,4	Amorphous	4	50	NO
27	0,06	0,033	1	44	PDLG5004	8,64	43,97	1,38	Amorphous	4	50	NO
30	0,111	0,039	1	44	PDLG5004	2,35	43,97	1,54	Amorphous	4	50	NO
34	0,154	0,036	1	44	PDLG5004	-0,06	43,97	1,3	Amorphous	4	50	NO
37	0,178	NA	1	44	PDLG5004	-3,4	43,97	1,18	Amorphous	4	50	NO
41	0,239	NA	1	44	PDLG5004	-12,02	43,97	1,24	Amorphous	4	50	NO
40	0,256	NA	1	44	PDLG5004	NA	43,97	1,13	Amorphous	4	50	NO
48	0,271	NA	1	44	PDLG5004	NA	43,97	1,08	Amorphous	4	50	NO
51	0,3	NA	1	44	PDLG5004	NA	43,97	0,98	Amorphous	4	50	NO
3	0,001	0,046	2	44	PDLG5004	45,16	43,97	7,22	Amorphous	4	50	NO
6	0,006	0,043	2	44	PDLG5004	44,54	43,97	6,8	Amorphous	4	50	NO
10	0,001	0,061	2	44	PDLG5004	42,79	43,97	6,83	Amorphous	4	50	NO
13	NA	NA	2	44	PDLG5004	41,5	43,97	6,65	Amorphous	4	50	NO
17	0,006	0,041	2	44	PDLG5004	39,11	43,97	6,39	Amorphous	4	50	NO
20	0,011	0,042	2	44	PDLG5004	36,61	43,97	6,5	Amorphous	4	50	NO
23	-0,004	0,064	2	44	PDLG5004	26,79	43,97	5,89	Amorphous	4	50	NO
27	-0,02	0,046	2	44	PDLG5004	11,67	43,97	3,45	Amorphous	4	50	NO
30	-0,012	0,041	2	44	PDLG5004	7,61	43,97	2,21	Amorphous	4	50	NO
34	0,057	0,046	2	44	PDLG5004	6,68	43,97	1,79	Amorphous	4	50	NO
37	0,074	0,029	2	44	PDLG5004	7,16	43,97	1,42	Amorphous	4	50	NO
41	0,159	0,026	2	44	PDLG5004	2,02	43,97	1,36	Amorphous	4	50	NO
40	0,217	0,027	2	44	PDLG5004	-8,78	43,97	1,11	Amorphous	4	50	NO
48	NA	NA	2	44	PDLG5004	-12,59	43,97	1,01	Amorphous	4	50	NO
51	0,3	NA	2	44	PDLG5004	NA	43,97	1,08	Amorphous	4	50	NO
2	0,001	0,046	1	17	PDL02	39,15	38,74	6,87	Amorphous	2	100	NO
5	0	0,035	1	17	PDL02	39,46	38,74	6,58	Amorphous	2	100	NO
8	0,001	0,024	1	17	PDL02	37,65	38,74	6,45	Amorphous	2	100	NO
13	0,001	0,031	1	17	PDL02	35,14	38,74	6,15	Amorphous	2	100	NO
16	-0,004	0,037	1	17	PDL02	33,21	38,74	5,99	Amorphous	2	100	NO
20	-0,014	0,039	1	17	PDL02	31,05	38,74	4,42	Amorphous	2	100	NO
23	-0,009	0,052	1	17	PDL02	22,97	38,74	4,4	Amorphous	2	100	NO
27	-0,026	0,038	1	17	PDL02	27,76	38,74	3,87	Amorphous	2	100	NO
30	-0,019	0,043	1	17	PDL02	17,73	38,74	3,1	Amorphous	2	100	NO
34	-0,025	0,064	1	17	PDL02	16,01	38,74	2,22	Amorphous	2	100	NO
37	NA	NA	1	17	PDL02	17,46	38,74	2,11	Amorphous	2	100	NO
41	0,013	0,034	1	17	PDL02	15,1	38,74	1,83	Amorphous	2	100	NO
40	0,046	0,033	1	17	PDL02	9,72	38,74	1,63	Amorphous	2	100	NO
48	0,069	0,042	1	17	PDL02	6,66	38,74	1,5	Amorphous	2	100	NO
51	0,078	0,046	1	17	PDL02	-0,9	38,74	1,55	Amorphous	2	100	NO
55	0,096	0,035	1	17	PDL02	0,58	38,74	1,48	Amorphous	2	100	NO
58	0,129	0,047	1	17	PDL02	-2,16	38,74	1,37	Amorphous	2	100	NO
62	0,171	0,034	1	17	PDL02	-6,98	38,74	1,27	Amorphous	2	100	NO
65	0,209	0,038	1	17	PDL02	-12,52	38,74	1,27	Amorphous	2	100	NO
83	0,3	NA	1	17	PDL02	NA	38,74	1,22	Amorphous	2	100	NO
2	0,001	0,027	2	17	PDL02	38,6	38,74	6,91	Amorphous	2	100	NO
5	0,001	0,035	2	17	PDL02	38,33	38,74	6,72	Amorphous	2	100	NO
8	0	0,034	2	17	PDL02	37,18	38,74	6,65	Amorphous	2	100	NO
13	-0,001	0,033	2	17	PDL02	35,67	38,74	6,18	Amorphous	2	100	NO
16	0	0,048	2	17	PDL02	34,52	38,74	5,99	Amorphous	2	100	NO
20	-0,006	0,024	2	17	PDL02	NA	38,74	5,89	Amorphous	2	100	NO
23	NA	NA	2	17	PDL02	NA	38,74	4,21	Amorphous	2	100	NO
27	-0,02	0,032	2	17	PDL02	NA	38,74	4,21	Amorphous	2	100	NO
30	-0,03	0,03	2	17	PDL02	NA	38,74	4,02	Amorphous	2	100	NO
34	-0,035	0,031	2	17	PDL02	NA	38,74	3,17	Amorphous	2	100	NO
37	-0,002	0,04	2	17	PDL02	NA	38,74	2,42	Amorphous	2	100	NO
41	0,014	0,047	2	17	PDL02	NA	38,74	2,03	Amorphous	2	100	NO
44	0,029	0,036	2	17	PDL02	NA	38,74	1,9	Amorphous	2	100	NO
48	0,033	0,047	2	17	PDL02	NA	38,74	1,74	Amorphous	2	100	NO
51	0,044	0,042	2	17	PDL02	NA	38,74	1,79	Amorphous	2	100	NO
55	0,141	0,052	2	17	PDL02	NA	38,74	1,51	Amorphous	2	100	NO
2	0	0,057	1	17	PDL02A	44,41	46,25	6,77	Amorphous	2	100	YES
5	0	0,127	1	17	PDL02A	39,4	46,25	5,61	Amorphous	2	100	YES
8	0	0,037	1	17	PDL02A	37,33	46,25	4,05	Amorphous	2	100	YES
13	-0,025	0,096	1	17	PDL02A	27,44	46,25	3,74	Amorphous	2	100	YES
16	-0,046	0,083	1	17	PDL02A	19,97	46,25	3,84	Amorphous	2	100	YES
20	-0,064	0,049	1	17	PDL02A	27,67	46,25	3,15	Amorphous	2	100	YES
23	-0,072	0,075	1	17	PDL02A	20,54	46,25	3,47	Amorphous	2	100	YES
27	-0,011	0,062	1	17	PDL02A	16,51	46,25	2,47	Amorphous	2	100	YES
30	0,019	0,07	1	17	PDL02A	14,24	46,25	1,96	Amorphous	2	100	YES
34	0,056	0,038	1	17	PDL02A	13,6	46,25	1,75	Amorphous	2	100	YES
37	NA	NA	1	17	PDL02A	6,87	46,25	1,47	Amorphous	2	100	YES
41	0,137	0,046	1	17	PDL02A	4,53	46,25	1,4	Amorphous	2	100	YES
44	0,166	0,037	1	17	PDL02A	3,83	46,25	1,22	Amorphous	2	100	YES
48	0,216	0,043	1	17	PDL02A	-2,94	46,25	1,09	Amorphous	2	100	YES
51	0,244	0,03	1	17	PDL02A	-1,14	46,25	1,24	Amorphous	2	100	YES
55	0,248	0,034	1	17	PDL02A	-3,69	46,25	1,19	Amorphous	2	100	YES
58	0,294	NA	1	17	PDL02A	-9,42	46,25	1	Amorphous	2	100	YES
62	0,3	NA	1	17	PDL02A	43,04	46,25	1,02	Amorphous	2	100	YES
2	-0,001	0,077	2	17	PDL02A	40,19	46,25	6,94	Amorphous	2	100	YES
5	-0,024	-0,09	2	17	PDL02A	35,73	46,25	6,41	Amorphous	2	100	YES
8	-0,015	0,128	2	17	PDL02A	26,74	46,25	5,94	Amorphous	2	100	YES
13	-0,066	0,06	2	17	PDL02A	17,52	46,25	3,84	Amorphous	2	100	YES
16	-0,044	0,077	2	17	PDL02A	21,05	46,25	3,6	Amorphous	2	100	YES
20	-0,084	0,043	2	17	PDL02A	NA	46,25	3,54	Amorphous	2	100	YES
27	-0,014	0,04	2	17	PDL02A	17,49	46,25	2,04	Amorphous	2	100	YES
30	-0,001	0,035	2	17	PDL02A	NA	46,25	1,8	Amorphous	2	100	YES
34	0,052	0,085	2	17	PDL02A	NA	46,25	1,72	Amorphous	2	100	YES
37	0,059	0,047	2	17	PDL02A	NA	46,25	1,59	Amorphous	2	100	YES
41	0,115	0,037	2	17	PDL02A	NA	46,25	1,6	Amorphous	2	100	YES
44	0,144	0,044	2	17	PDL02A	NA	46,25	1,4	Amorphous	2	100	YES
48	0,183	0	2	17	PDL02A	NA	46,25	1,23	Amorphous	2	100	YES
51	0,244	0,027	2	17	PDL02A	NA	46,25	1,29	Amorphous	2	100	YES
55	0,234	0,039	2	17	PDL02A	NA	46,25	1,25	Amorphous	2	100	YES
